# Supplementary material for: Traditional japanese diet score and the sustainable development goals by a global comparative ecological study
Source: Nutr J. 2024 Mar 21;23:38. doi: 10.1186/s12937-024-00936-2 (PMC10956220; doi:10.1186/s12937-024-00936-2)
Supplement: Supplementary file 1 — Supplementary Material 1 [file 12937_2024_936_MOESM1_ESM.xlsx]

## Sheet: TableS1
Supplementary Table S1 List of FAOSTAT food that are included in the TJDS
TJDS	FAOSTAT food groups
Rice	Rice (Milled Equivalent)
Fish	Freshwater Fish, Demersal Fish, Pelagic Fish, Marine Fish: Other, Crustaceans, Cephalopods, Molluscs: Other, Aquatic Animalsa: Others
Soybeans	Soyabeans
Vegetables	Roots: Other, Tomatoes and products, Onions, Vegetables: Other
Eggs	Eggs
Wheat	Wheat and products
Milk	Cream, Milk: excluding Butter
Red meat	Bovine Meat, Mutton & Goat Meat, Pigmeat, Meat: Other , Offals: Ed ible, Meat: Aquatic Mammals
FAOSTAT: Food and Agriculture Organization of the United Nations Statistics Division database
TJDS: Traditional Japanese Diet Score

## Sheet: TableS2
Supplementary Table S2 List of FAOSTAT food that are included in the Poore et al. SDGs food
SDGs Food groups	FAOSTAT food groups
Wheat	Rye and products, Wheat and products
Maize	Maize and products
Barley	Barley and products, Beer
Oatmeal	Oats
Rice	Rice (Milled Equivalent)
Potatoes	Potatoes and products, Sweet potatoes
Cassava	Cassava and products
Cane	Sugar cane
Beet	Sugar beet
Other_Pulses	Beans, Pulses: Other and products
Peas	Peas
Nuts	Nuts and products
Groundnuts	Groundnuts (Shelled Eq)
Soymilk	Soyabeans
Tofu	-
Soybean	Soyabean Oil
Palm	Palm Oil
Sunflower	Sunflowerseed Oil
Rapeseed	Rape and Mustard Oil
Olive	Olive Oil
Tomatoes	Tomatoes and products
Onions	Onions
Root	Roots,:Other
Brassicas	-
Other_Vegetables	Vegetables: Other
Citrus	Oranges: Mandarines, Lemons: Limes and products, Grapefruit and products, Citrus: Other
Bananas	Bananas
Apples	Apples and products
Berries	Grapes and products (excl wine)
Wine	Wine
Other_Fruit	Plantains, Pineapples and products, Dates, Fruits: Other
Coffee	Coffee and products
Chocolate	Cocoa Beans and products
Meat_beef	Bovine Meat
Meat _dairy	-
Lamb	Mutton & Goat Meat
Pig	Pigmeat
Poultry	Poultry Meat
Milk	Cream, Milk: excluding Butter
Cheese	-
Eggs	Eggs
Fish	Freshwater Fish, Demersal Fish, Pelagic Fish, Marine Fish: Other
Crustaceans	Crustaceans
FAOSTAT: Food and Agriculture Organization of the United Nations Statistics Division database
SDGs: Sustainable Development Goals

## Sheet: TableS3
Supplementary Table S3 Regional classification by the GBD classification
Region	Location
Central Europe, Eastern Europe, and Central Asia	Armenia, Azerbaijan, Georgia, Kazakhstan, Kyrgyzstan, Mongolia, Tajikistan, Turkmenistan, Uzbekistan, Albania, Bosnia and Herzegovina, Bulgaria, Croatia, Czech Republic, Hungary, Macedonia, Poland, Romania, Serbia, Slovakia, Slovenia, Belarus, Estonia, Latvia, Lithuania, Moldova, Russian Federation, Ukraine
High‐income	Australia, New Zealand, Japan, South Korea, Canada, United States, Argentina, Chile, Uruguay, Austria, Belgium, Cyprus, Denmark, Finland, France, Germany, Greece, Ireland, Israel, Italy, Netherlands, Norway, Portugal, Spain, Sweden, Switzerland, United Kingdom
Latin America and Caribbean	Bolivia, Ecuador, Peru, Cuba, Dominican Republic, Haiti, Jamaica, Trinidad and Tobago, Colombia, Costa Rica, El Salvador, Guatemala, Honduras, Mexico, Nicaragua, Panama, Venezuela, Brazil, Paraguay
North Africa and Middle East	Afghanistan, Algeria, Bahrain, Egypt, Iran, Iraq, Jordan, Kuwait, Lebanon, Libya, Morocco, Oman, Qatar, Saudi Arabia, Sudan, Syria, Tunisia, United Arab Emirates, Yemen
South Asia	Bangladesh, India, Nepal, Pakistan
Southeast Asia, East Asia, and Oceania	China, North Korea, Cambodia, Indonesia, Laos, Malaysia, Mauritius, Myanmar, Philippines, Sri Lanka, Thailand, Timor-Leste, Vietnam, Papua New Guinea
Sub‐Saharan Africa	Angola, Central African Republic, Congo, Democratic Republic of the Congo, Equatorial Guinea, Gabon, Burundi, Djibouti, Ethiopia, Kenya, Madagascar, Malawi, Mozambique, Rwanda, South Sudan, Tanzania, Uganda, Zambia, Botswana, Lesotho, Namibia, South Africa, Swaziland, Zimbabwe, Benin, Burkina Faso, Cameroon, Chad, Cote d'Ivoire, The Gambia, Ghana, Guinea, Guinea-Bissau, Liberia, Mali, Mauritania,…
GBD: Global Burden of Diseases, Injuries, and Risk Factors Study
We used a total of 151 countries with populations of more than 1 million, for which all data were available.
